# Supplementary material for: Identification of the Time Period during Which BMP Signaling Regulates Proliferation of Neural Progenitor Cells in Zebrafish
Source: Int J Mol Sci. 2023 Jan 15;24(2):1733. doi: 10.3390/ijms24021733 (PMC9863262; doi:10.3390/ijms24021733)
Supplement: Supplementary file 1 [file ijms-24-01733-s001.zip]

Archive with 1 entries (1 files):
- ijms-2070311-supplementary.pdf
